# Supplementary material for: The evolution of hard tick-borne relapsing fever borreliae is correlated with vector species rather than geographical distance
Source: BMC Ecol Evol. 2021 May 31;21:105. doi: 10.1186/s12862-021-01838-1 (PMC8166147; doi:10.1186/s12862-021-01838-1)
Supplement: Supplementary file 2 — Additional file 2: Table S1. Reference strains of B. miyamotoi used in this study. Table S2. ANI values of chromosomes among HTRF borreliae. Table S3. SNPs identified in this study. Table S4. Summary information of NGS data. Table S5. Summary information of NGS data. Table S6. List of the tick mt-rrs sequences used in this study. [file 12862_2021_1838_MOESM2_ESM.xlsx]

## Sheet: Table S1
Table S1. Refference strains of B.miyamotoi used in this study
Strain	Sequencer	Region	Year	Isolation source	ST	chDNA general features*1					Accession No.	Reference
						length	GC %	CDS	tRNA	rRNA
FR64b	454 FLX	Hokkaido, Japan	1991	Blood, Apodemus argenteus	633	904875	0.289	NI	NI	NI	CP004217
Izh-4	MiSeq + MinION	Izhevsk, Russia	2016	Blood, Patient	633	906129	NI	NI	31	3	CP024390-CP024407, CP040828	Kuleshow et al., 2018
Izh-5	MiSeq + MinION	Izhevsk, Russia	2016	Blood, Patient	633	906339	NI	NI	31	3	CP024205-CP024222
Izh-14	MiSeq + MinION	Izhevsk, Russia	2016	Blood, Patient	633	906241	NI	NI	31	3	CP024371-CP024389
Izh-16	MiSeq + MinION	Izhevsk, Russia	2016	Blood, Patient	633	906135	NI	NI	31	3	CP024351-CP024370
Yekat-1	MiSeq + MinION	Yekaterinburg, Russia	2016	Blood, Patient	633	906582	NI	NI	31	3	CP024333-CP024350
Yekat-6	MiSeq + MinION	Yekaterinburg, Russia	2016	Blood, Patient	633	906429	NI	NI	31	3	CP024316-CP024332
Yekat-17	MiSeq	Yekaterinburg, Russia	2017	Blood, Patient	633	905563	NI	NI	NI	NI	CP037215, CP037216
Yekat-18	MiSeq	Yekaterinburg, Russia	2018	Blood, Patient	633	905499	NI	NI	NI	NI	CP037471, CP037472
Yekat-19	MiSeq	Yekaterinburg, Russia	2018	Blood, Patient	633	905802	NI	NI	NI	NI	CP037058, CP037059
Yekat-21	MiSeq	Yekaterinburg, Russia	2018	Blood, Patient	633	909253	NI	NI	NI	NI	CP036914, CP036915
Yekat-31	MiSeq	Yekaterinburg, Russia	2018	Blood, Patient	633	905857	NI	NI	NI	NI	CP036726, CP036727
Yekat-76	MiSeq	Yekaterinburg, Russia	2018	Blood, Patient	633	906840	NI	NI	NI	NI	CP036557, CP036558
LB-2001	IonTorrent + PacBio	Connecticut, U.S.A.	2001	SCID mice	634	907294	0.287	808	31	3	CP006647	Hue et al., 2013
CT13-2396	PacBio	Connecticut, U.S.A.	2013	Ixodes scapularis	634	907278	0.287	841	31	3	CP017126-CP017140	Kingry et al., 2017
CT14D4	IonTorrent	Connecticut, U.S.A.	2014	Blood, Patient	634	907293	NI	773	31	3	CP010308
CA17-2241	MiSeq	California, U.S.A.	2015	Ixodes pacificus	683	905840	NI	848	31	3	CP021872, CP021873
NL-IR-1	MiSeq	Netherlands	2018	Ixodes ricinus	635	903844	0.287	807	31	3	CP044783-CP044956	Kuleshow et al., 2019
NL-IR-2	MiSeq	Netherlands	2018	I. ricinus	635	905334	0.287	810	31	3	CP044625-CP044782
NI; no information in reference
*1; Representative data was refered from each references

## Sheet: Table S2
Table S2. ANI values of chromosomes among HTRF borreliae.
Strain	ST	HT31	HT24	HK004	NB103/1	FR64b	MYK1 G3	MYK2	MYK3	MYK4	MYK5	M12C4	M15A8 C7	M20E6	Izh-4	Izh-5	Izh-14	Izh-16	Yekat-6	Yekat-17	Yekat-18	Yekat-76	Y14T1	Y15T1 13	LB-2001	CT13-2396	CT14D4	CA17-2241	NL-IR-1	NL-IR-2	Y14T18	tHM16w 2-D
HT31	633	---	99.99	99.98	99.99	99.98	99.99	99.99	99.99	99.99	99.99	99.98	99.98	99.98	99.98	99.98	99.98	99.99	99.98	99.98	99.97	99.97	99.87	99.87	97.81	97.81	97.81	97.73	97.31	97.29	97.15	88.77
HT24		99.99	---	99.99	100	99.99	99.99	99.99	99.99	100	99.99	99.99	99.98	99.98	99.98	99.99	99.99	99.99	99.99	99.99	99.99	99.98	99.88	99.88	97.81	97.81	97.81	97.73	97.29	97.29	97.13	88.79
HK004		99.99	99.99	---	99.99	99.99	99.99	99.99	99.99	99.99	99.99	99.99	99.98	99.99	99.99	99.99	99.98	99.99	99.99	99.99	99.98	99.97	99.87	99.87	97.82	97.82	97.82	97.73	97.31	97.3	97.15	88.77
NB103/1		99.99	100	99.99	---	99.99	100	100	99.99	100	100	99.99	99.99	99.99	99.99	99.99	99.99	99.99	99.99	99.99	99.99	99.98	99.88	99.88	97.81	97.81	97.81	97.73	97.29	97.29	97.14	88.75
FR64b		99.98	99.99	99.99	99.99	---	99.99	99.98	99.99	99.99	99.98	99.98	99.97	99.98	99.98	99.98	99.98	99.99	99.98	99.98	99.97	99.97	99.87	99.87	97.8	97.8	97.8	97.72	97.31	97.3	97.15	88.82
MYK1 G3	633	99.99	99.99	99.99	100	99.98	---	99.99	99.99	100	100	99.99	99.98	99.98	99.99	99.99	99.98	99.99	99.99	99.98	99.98	99.97	99.87	99.87	97.8	97.8	97.8	97.72	97.31	97.3	97.14	88.82
MYK2		99.98	99.99	99.99	99.99	99.98	99.99	---	99.99	99.99	100	99.98	99.98	99.99	99.99	99.99	99.98	99.99	99.99	99.98	99.98	99.98	99.88	99.87	97.81	97.81	97.81	97.73	97.33	97.33	97.14	88.88
MYK3		99.99	100	99.99	100	99.99	99.99	100	---	100	100	99.99	99.99	99.99	99.99	99.99	99.99	99.99	99.99	99.98	99.99	99.98	99.87	99.87	97.82	97.82	97.82	97.73	97.31	97.3	97.16	88.79
MYK4		99.99	100	100	100	99.99	100	100	100	---	100	99.99	99.98	99.99	99.99	99.99	99.99	99.99	99.99	99.99	99.98	99.98	99.87	99.87	97.81	97.81	97.81	97.73	97.31	97.31	97.15	88.76
MYK5		99.99	100	99.99	100	99.99	100	100	99.99	100	---	99.99	99.99	99.99	99.99	99.99	99.99	99.99	99.99	99.99	99.99	99.98	99.88	99.88	97.82	97.82	97.82	97.73	97.28	97.29	97.13	88.76
M12C4	633	99.98	99.99	99.99	99.99	99.98	99.99	99.99	99.99	99.99	99.99	---	99.99	99.99	99.99	99.99	99.99	99.99	99.99	99.98	99.99	99.98	99.88	99.88	97.82	97.82	97.82	97.74	97.28	97.28	97.12	88.77
M15A8 C7		99.98	99.98	99.98	99.98	99.97	99.98	99.98	99.98	99.98	99.98	99.98	---	99.99	99.98	99.98	99.98	99.98	99.98	99.98	99.98	99.98	99.88	99.88	97.81	97.81	97.81	97.73	97.31	97.31	97.15	88.77
M20E6		99.98	99.99	99.98	99.99	99.98	99.99	99.99	99.99	99.99	99.99	99.99	99.99	---	99.98	99.98	99.99	99.99	99.98	99.98	99.98	99.98	99.88	99.88	97.82	97.82	97.82	97.73	97.29	97.29	97.14	88.78
Izh-4	633	99.98	99.98	99.98	99.99	99.98	99.99	99.99	99.98	99.99	99.99	99.99	99.98	99.99	---	99.99	100	99.99	100	99.99	99.98	99.98	99.88	99.88	97.79	97.79	97.79	97.71	97.3	97.3	97.15	88.77
Izh-5		99.98	99.98	99.98	99.99	99.98	99.99	99.99	99.98	99.99	99.99	99.99	99.99	99.98	99.99	---	99.99	99.99	99.99	99.98	99.98	99.98	99.88	99.89	97.81	97.81	97.81	97.73	97.29	97.3	97.14	88.75
Izh-14		99.98	99.99	99.99	99.99	99.99	99.99	99.99	99.99	99.99	99.99	99.99	99.98	99.99	99.99	99.99	---	100	100	99.99	99.99	99.99	99.88	99.88	97.81	97.81	97.81	97.72	97.28	97.29	97.15	88.8
Izh-16		99.98	99.99	99.99	99.99	99.98	99.99	99.99	99.99	99.99	99.99	99.98	99.98	99.98	99.99	99.99	99.99	---	99.99	99.99	99.98	99.98	99.88	99.88	97.81	97.81	97.81	97.73	97.32	97.32	97.15	88.81
Yekat-6		99.98	99.99	99.98	99.99	99.98	99.99	99.99	99.98	99.99	99.99	99.99	99.98	99.99	100	99.99	100	99.99	---	99.99	99.98	99.98	99.88	99.88	97.8	97.8	97.8	97.72	97.28	97.28	97.14	88.74
Yekat-17		99.98	99.99	99.99	99.99	99.98	99.99	99.99	99.98	99.99	99.99	99.98	99.97	99.98	99.99	99.99	99.98	100	99.99	---	99.98	99.99	99.87	99.87	97.79	97.79	97.79	97.72	97.3	97.3	97.13	88.76
Yekat-18		99.98	99.99	99.99	99.99	99.98	99.99	99.99	99.99	99.99	99.99	99.99	99.98	99.98	99.99	99.99	99.99	99.99	99.99	99.99	---	99.99	99.88	99.88	97.82	97.82	97.82	97.74	97.3	97.3	97.16	88.8
Yekat-76		99.97	99.98	99.98	99.98	99.97	99.98	99.98	99.97	99.98	99.98	99.97	99.98	99.97	99.98	99.99	99.99	99.99	99.99	99.98	99.99	---	99.88	99.87	97.8	97.8	97.8	97.72	97.31	97.31	97.14	88.77
Y14T1	680	99.87	99.87	99.87	99.87	99.86	99.87	99.88	99.87	99.87	99.88	99.87	99.87	99.87	99.87	99.87	99.88	99.87	99.87	99.87	99.88	99.87	---	99.99	97.8	97.81	97.8	97.72	97.3	97.3	97.14	88.85
Y15T1 13		99.88	99.88	99.88	99.88	99.88	99.88	99.88	99.88	99.88	99.88	99.88	99.88	99.88	99.88	99.88	99.88	99.88	99.88	99.88	99.87	99.87	99.99	---	97.79	97.79	97.79	97.71	97.28	97.28	97.13	88.78
LB-2001	634	97.81	97.81	97.81	97.81	97.81	97.81	97.81	97.79	97.81	97.81	97.81	97.81	97.81	97.81	97.8	97.81	97.81	97.8	97.8	97.81	97.8	97.79	97.79	---	99.99	100	98.73	96.94	96.95	96.96	88.6
CT13-2396		97.81	97.81	97.81	97.81	97.81	97.81	97.81	97.81	97.81	97.81	97.81	97.81	97.81	97.81	97.8	97.8	97.81	97.8	97.8	97.81	97.8	97.8	97.8	99.99	---	100	98.72	96.94	96.94	96.96	88.6
CT14D4		97.81	97.81	97.81	97.81	97.81	97.81	97.81	97.81	97.81	97.81	97.81	97.81	97.81	97.81	97.81	97.81	97.81	97.8	97.8	97.81	97.8	97.79	97.79	100	100	---	98.73	96.94	96.95	96.96	88.6
CA17-2241	683	97.72	97.72	97.72	97.72	97.72	97.72	97.72	97.72	97.72	97.72	97.72	97.72	97.73	97.72	97.72	97.72	97.72	97.72	97.72	97.72	97.72	97.7	97.7	98.73	98.73	98.73	---	96.91	96.91	96.9	88.63
NL-IR-1	635	97.32	97.32	97.32	97.32	97.32	97.32	97.32	97.32	97.33	97.33	97.32	97.33	97.32	97.32	97.32	97.32	97.32	97.32	97.32	97.32	97.32	97.32	97.32	96.98	96.98	96.98	96.93	---	99.99	96.36	88.57
NL-IR-2		97.31	97.31	97.31	97.31	97.31	97.31	97.31	97.31	97.31	97.31	97.3	97.31	97.31	97.31	97.3	97.31	97.31	97.3	97.3	97.31	97.31	97.3	97.3	96.95	96.95	96.95	96.92	99.98	---	96.32	88.5
Y14T18	682	97.16	97.16	97.15	97.16	97.15	97.16	97.15	97.15	97.16	97.15	97.15	97.15	97.15	97.15	97.15	97.15	97.15	97.15	97.14	97.14	97.14	97.13	97.14	96.96	96.96	96.96	96.9	96.32	96.31	---	88.33
tHM16w 2-D	735	88.75	88.77	88.77	88.77	88.76	88.76	88.77	88.77	88.76	88.76	88.77	88.76	88.77	88.76	88.77	88.77	88.76	88.76	88.74	88.78	88.76	88.75	88.75	88.59	88.59	88.59	88.63	88.53	88.53	88.34	---

## Sheet: Table S3
Table S3. SNPs identified in this study.
MYK1; POS	REF	ALT	MYK1 G3	MYK2	MYK3	MYK4	MYK5	HK004	HT24	HT31	NB103/1	M12C4	M15A8 C7	M20E6	Izh-14	Izh-16	Izh-4	Izh-5	Yekat-17	Yekat-18	Yekat-19	Yekat-1	Yekat-21	Yekat-31	Yekat-6	Yekat-76
8103	A	G	A	A	A	A	A	A	A	A	A	A	A	A	G	G	G	A	G	G	G	G	G	G	G	G
9423	G	A	G	G	G	G	G	G	G	G	G	G	A	A	G	G	G	G	G	G	G	G	G	G	G	G
14523	C	T	C	C	C	C	C	C	C	C	C	T	C	C	C	C	C	C	C	C	C	C	C	C	C	C
16787	G	T	G	G	G	G	G	G	G	G	G	G	G	G	G	G	G	G	G	G	G	G	T	G	G	G
18657	C	T	C	T	T	T	T	T	T	T	T	T	T	T	T	T	T	T	T	T	T	T	T	T	T	T
18790	G	A	G	G	G	G	G	G	G	A	G	G	G	G	G	G	G	G	G	G	G	G	G	G	G	G
22052	G	A	G	G	G	G	G	G	G	G	G	G	G	G	A	A	A	G	A	A	A	A	A	A	A	A
23636	T	C	T	T	T	T	T	T	T	T	T	T	T	T	T	T	T	T	C	T	T	T	T	T	T	T
35205	T	C	T	T	T	T	T	T	T	T	T	T	T	T	T	T	T	T	T	T	C	T	T	T	T	T
37413	G	A	G	G	G	G	G	G	G	G	G	G	A	G	G	G	G	G	G	G	G	G	G	G	G	G
42955	C	T	C	C	C	C	C	C	C	T	C	C	C	C	C	C	C	C	C	C	C	C	C	C	C	C
56617	C	A	C	C	C	C	C	C	C	C	C	C	A	C	C	C	C	C	C	C	C	C	C	C	C	C
57673	T	C	T	T	T	T	T	T	T	T	T	T	C	C	T	T	T	T	T	T	T	T	T	T	T	T
57972	C	A	C	C	C	C	C	C	C	C	A	C	C	C	C	C	C	C	C	C	C	C	C	C	C	C
67788	G	A	G	G	G	G	G	G	G	G	G	G	G	G	G	G	G	G	G	A	G	G	G	G	G	G
69096	G	T	G	G	G	G	G	G	G	G	G	G	G	T	G	G	G	G	G	G	G	G	G	G	G	G
71139	C	A	C	C	C	C	C	C	C	C	C	C	A	A	C	C	C	C	C	C	C	C	C	C	C	C
73214	A	C	A	C	A	A	A	C	A	A	A	A	A	A	A	A	A	A	A	A	A	A	A	A	A	A
75103	T	A	T	T	T	T	T	T	T	T	T	T	T	T	T	T	A	T	T	T	T	T	T	T	T	T
82125	C	T	C	C	C	C	C	C	C	C	C	C	C	C	C	C	C	C	C	C	C	C	C	T	C	C
84414	A	C	A	A	A	A	A	A	A	A	A	C	A	A	A	A	A	A	A	A	A	A	A	A	A	A
88521	G	A	G	G	G	G	G	G	G	G	G	G	G	G	A	A	A	G	A	A	A	A	A	A	A	A
89957	C	A	C	C	C	C	C	C	C	C	C	C	C	A	C	C	C	C	C	C	C	C	C	C	C	C
90586	T	C	T	T	T	T	T	T	T	T	T	T	T	T	C	C	C	T	C	C	C	C	C	C	C	C
95526	C	T	C	C	C	C	C	C	C	C	C	C	T	T	C	C	C	C	C	C	C	C	C	C	C	C
101106	T	C	T	C	C	C	C	C	C	C	C	C	C	C	C	C	C	C	C	C	C	C	C	C	C	C
103173	G	A	G	G	G	G	G	G	G	G	G	G	G	G	G	G	G	G	G	G	G	G	G	G	A	G
103845	C	T	C	C	C	C	C	C	C	C	C	C	C	C	T	T	T	T	T	T	T	T	T	T	T	T
116011	C	T	C	C	C	C	C	C	C	C	C	C	C	C	C	C	C	C	C	C	C	C	C	C	T	C
117591	G	T	G	G	G	G	G	G	G	G	G	G	T	T	G	G	G	G	G	G	G	G	G	G	G	G
120721	C	T	C	C	C	C	C	C	C	C	C	C	C	C	C	C	C	T	C	C	C	C	C	C	C	C
122615	G	A	G	G	G	G	G	G	G	G	G	G	A	A	G	G	G	G	G	G	G	G	G	G	G	G
124869	C	T	C	C	C	C	C	C	C	C	C	C	C	C	T	C	C	C	C	C	C	C	C	C	C	C
137442	C	T	C	C	C	C	C	C	C	C	C	C	T	T	C	C	C	C	C	C	C	C	C	C	C	C
139677	A	G	A	A	A	A	A	A	A	A	A	A	A	A	A	A	G	A	A	A	A	A	A	A	A	A
156401	T	C	T	T	T	T	T	T	T	C	T	T	T	T	T	T	T	T	T	T	T	T	T	T	T	T
160639	G	A	G	G	G	G	G	G	G	G	G	G	G	G	G	G	A	G	G	G	A	G	G	G	A	G
164577	G	A	G	G	G	G	G	G	G	G	G	A	G	G	G	G	G	G	G	G	G	G	G	G	G	G
167144	C	T	C	C	C	C	C	C	C	C	C	T	C	C	C	C	C	C	C	C	C	C	C	C	C	C
179072	G	A	G	G	G	G	G	A	G	G	G	G	G	G	G	G	G	G	G	G	G	G	G	G	G	G
179172	G	A	G	G	G	G	G	A	G	G	G	G	G	G	G	G	G	G	G	G	G	G	G	G	G	G
179187	G	A	G	G	G	G	G	A	G	G	G	G	G	G	G	G	G	G	G	G	G	G	G	G	G	G
179408	G	A	G	G	G	G	G	A	G	G	G	G	G	G	G	G	G	G	G	G	G	G	G	G	G	G
181962	A	G	A	A	A	A	A	A	A	A	A	G	G	G	G	G	G	G	G	G	G	G	G	G	G	G
181976	C	T	C	C	C	C	C	C	C	C	C	C	C	C	C	C	C	T	C	C	C	C	C	C	C	C
183400	T	C	T	T	T	T	T	C	T	T	T	T	T	T	T	T	T	T	T	T	T	T	T	T	T	T
187370	A	G	A	A	A	A	A	A	A	A	A	A	G	G	A	A	A	A	A	A	A	A	A	A	A	A
197633	T	C	T	T	T	T	T	T	T	T	T	T	C	C	T	T	T	T	T	T	T	T	T	T	T	T
205233	G	T	G	G	G	G	G	G	G	G	G	G	T	T	G	G	G	G	G	G	G	G	G	G	G	G
215231	A	G	A	A	A	A	A	A	A	G	A	G	G	G	G	G	G	G	G	G	G	G	G	G	G	G
220460	G	T	G	G	G	G	G	G	G	G	G	G	G	T	G	G	G	G	G	G	G	G	G	G	G	G
220473	G	A	G	G	G	G	G	G	A	G	G	G	G	G	G	G	G	G	G	G	G	G	G	G	G	G
223538	C	A	C	C	C	C	C	C	C	C	C	C	C	C	C	C	C	A	C	C	C	C	C	C	C	C
226870	C	A	C	C	C	C	C	C	C	C	C	A	C	C	C	C	C	C	C	C	C	C	C	C	C	C
240287	G	A	G	G	G	G	G	G	G	G	G	G	A	A	G	G	G	G	G	G	G	G	G	G	G	G
242367	T	G	T	T	T	T	T	T	G	T	T	T	T	T	T	T	T	T	T	T	T	T	T	T	T	T
242484	A	G	A	A	A	A	A	A	A	A	A	A	A	A	A	A	A	A	A	A	A	A	A	A	G	A
242485	C	T	C	C	C	C	C	C	C	C	C	C	C	C	C	C	C	C	C	C	C	C	C	C	T	C
254240	G	A	G	G	G	G	A	G	G	G	G	G	G	G	G	G	G	G	G	G	G	G	G	G	G	G
265953	C	T	C	C	C	C	C	C	C	C	C	C	T	T	C	C	C	C	C	C	C	C	C	C	C	C
276731	T	C	T	T	T	T	T	T	T	T	T	C	T	T	C	C	C	C	C	C	C	C	C	C	C	C
284535	C	T	C	C	C	C	C	C	C	T	C	T	T	T	T	T	T	T	T	T	T	T	T	T	T	T
290177	C	A	C	C	C	C	C	C	C	C	C	C	C	A	C	C	C	C	C	C	C	C	C	C	C	C
290386	C	T	C	C	C	C	C	C	C	T	C	C	C	C	C	C	C	C	C	C	C	C	C	C	C	C
290813	G	A	G	G	G	G	G	G	G	G	G	G	G	G	G	G	G	G	G	G	G	G	G	G	A	G
302628	C	T	C	C	C	C	C	C	C	C	C	C	C	C	C	C	C	C	C	C	C	C	C	C	C	T
302811	G	A	G	G	G	G	G	G	G	A	G	G	G	G	G	G	G	G	G	G	G	G	G	G	G	G
303834	G	A	G	G	G	G	G	G	G	G	G	G	A	A	G	G	G	G	G	G	G	G	G	G	G	G
304445	C	T	C	C	C	C	C	C	C	C	C	T	C	C	C	C	C	C	C	C	C	C	C	C	C	C
308484	C	T	C	C	C	C	C	C	C	C	T	C	C	C	C	C	C	C	C	C	C	C	C	C	C	C
310396	T	C	T	T	T	T	T	T	T	T	T	T	C	C	T	T	T	T	T	T	T	T	T	T	T	T
311833	C	T	C	C	C	C	C	C	C	C	C	C	C	C	C	C	C	C	T	C	C	C	C	C	C	C
314866	C	T	C	C	C	C	C	C	C	C	C	C	C	T	C	C	C	C	C	C	C	C	C	C	C	C
318712	C	T	C	C	C	C	C	C	C	C	C	C	C	T	C	C	C	C	C	C	C	C	C	C	C	C
324719	C	A	C	C	C	C	C	C	C	C	C	C	C	C	C	C	C	C	A	C	C	C	C	C	C	C
326436	G	A	G	G	G	G	G	G	G	G	A	G	G	G	G	G	G	G	G	G	G	G	G	G	G	G
326596	G	A	G	G	G	G	G	G	G	G	G	G	G	G	G	G	A	G	G	G	A	G	G	G	A	G
330026	T	C	T	T	T	T	T	T	T	T	T	T	T	T	C	C	C	T	C	C	C	C	C	C	C	C
330028	C	T	C	C	C	C	C	C	C	C	C	C	C	C	T	T	T	C	T	T	T	T	T	T	T	T
330795	G	A	G	G	G	G	G	A	G	G	G	G	G	G	G	G	G	G	G	G	G	G	G	G	G	G
335840	G	A	G	A	G	G	G	G	G	G	G	G	G	G	G	G	G	G	G	G	G	G	G	G	G	G
341470	G	A	G	G	G	A	G	A	G	G	G	G	G	G	G	G	G	G	G	G	G	G	G	G	G	G
341840	G	T	G	G	G	G	G	G	G	T	G	G	G	G	G	G	G	G	G	G	G	G	G	G	G	G
341865	C	G	C	C	C	C	C	C	C	C	C	G	C	C	C	C	C	C	C	C	C	C	C	C	C	C
342001	G	A	G	G	G	G	G	G	G	G	G	A	G	G	G	G	G	G	G	G	G	G	G	G	G	G
342897	C	T	C	C	C	C	T	C	C	C	C	C	C	C	C	C	C	C	C	C	C	C	C	C	C	C
343205	A	T	A	A	T	T	A	A	T	A	A	A	T	T	A	A	A	A	A	A	A	A	A	A	A	A
343206	G	C	G	G	C	C	G	G	C	G	G	G	C	C	G	G	G	G	G	G	G	G	G	G	G	G
343207	A	T	A	A	T	T	A	A	T	A	A	A	T	T	A	A	A	A	A	A	A	A	A	A	A	A
354951	G	A	G	G	A	A	G	G	G	G	G	G	G	G	G	G	G	G	G	G	G	G	G	G	G	G
355101	C	T	C	C	C	C	C	T	C	C	C	C	C	C	C	C	C	C	C	C	C	C	C	C	C	C
357829	C	T	C	C	C	C	C	C	C	C	C	C	C	T	C	C	C	C	C	C	C	C	C	C	C	C
361468	C	T	C	C	C	C	C	C	C	C	C	C	T	T	C	C	C	C	C	C	C	C	C	C	C	C
376547	C	T	C	C	C	C	C	C	C	C	C	C	T	T	C	C	C	C	C	C	C	C	C	C	C	C
377685	G	A	G	G	G	G	G	G	G	G	G	A	G	G	A	A	A	A	A	A	A	A	A	A	A	A
378960	A	C	A	A	A	A	A	A	A	A	A	A	C	C	A	A	A	A	A	A	A	A	A	A	A	A
391985	C	T	C	C	C	C	C	C	C	C	C	C	C	C	C	C	A	C	C	C	C	C	C	C	C	T
407952	A	G	A	A	A	A	A	A	A	A	A	A	G	G	A	A	A	A	A	A	A	A	A	A	A	A
411962	T	C	T	T	T	T	T	T	T	C	T	T	T	T	T	T	A	T	T	T	T	T	T	T	T	T
412547	C	A	C	C	C	C	C	C	C	A	C	C	C	C	C	C	A	C	C	C	C	C	C	C	C	C
412672	G	A	G	G	G	G	G	G	G	G	G	A	G	G	G	G	A	G	G	G	G	G	G	G	G	G
417211	T	C	T	T	T	T	T	T	T	T	T	T	C	T	T	T	A	T	T	T	T	T	T	T	T	T
427393	C	A	C	C	C	C	C	C	C	C	C	C	C	C	C	C	A	C	A	C	C	C	C	C	C	C
428240	G	A	G	G	G	G	G	G	G	G	G	G	G	G	G	G	A	G	G	G	G	G	G	A	G	G
430444	C	T	C	C	C	C	C	C	C	C	C	C	T	T	C	C	A	C	C	C	C	C	C	C	C	C
431434	C	T	C	C	C	C	C	C	C	C	C	T	C	C	T	T	A	T	T	T	T	T	T	T	T	T
432628	G	T	G	G	G	G	T	G	G	G	G	G	G	G	G	G	A	G	G	G	G	G	G	G	G	G
432980	A	G	A	A	A	A	A	A	A	A	A	G	G	G	G	G	A	G	G	G	G	G	G	G	G	G
434959	A	G	A	A	A	A	A	A	A	A	A	A	A	A	A	A	A	G	A	A	A	A	A	A	A	A
437310	C	G	C	C	C	C	C	C	C	C	C	C	C	C	C	C	A	G	C	C	C	C	C	C	C	C
439101	T	C	T	T	T	T	T	T	T	T	T	C	T	T	T	T	A	T	T	T	T	T	T	T	T	T
439509	A	C	A	A	A	A	A	A	A	A	A	C	C	C	C	C	A	C	C	C	C	C	C	C	C	C
440459	A	C	A	A	A	A	A	A	A	C	A	A	A	A	A	A	A	A	A	A	A	A	A	A	A	A
446053	C	T	C	C	C	C	C	C	C	C	C	C	C	C	C	C	A	T	C	C	C	C	C	C	C	C
446207	C	T	C	C	C	C	C	C	C	T	C	T	T	T	T	T	A	T	T	T	T	T	T	T	T	T
446590	C	T	C	C	C	C	C	C	C	C	C	C	C	T	C	C	A	C	C	C	C	C	C	C	C	C
447165	C	T	C	C	C	C	C	C	C	C	C	C	C	C	C	C	A	C	C	C	T	C	C	C	C	C
471901	C	A	C	C	C	C	C	C	C	C	C	C	A	A	C	C	A	C	C	C	C	C	C	C	C	C
478879	C	T	C	C	T	C	C	C	C	C	C	C	C	C	C	C	A	C	C	C	C	C	C	C	C	C
480761	A	G	A	A	A	A	A	A	A	A	A	A	A	A	G	G	A	A	G	G	G	G	G	G	G	G
484060	G	A	G	G	G	G	G	G	A	A	G	A	A	A	A	A	A	A	A	A	A	A	A	A	A	A
489859	A	G	A	A	A	A	A	A	A	A	A	G	G	G	G	G	A	G	G	G	G	G	G	G	G	G
489883	G	A	G	G	G	G	G	G	G	G	G	G	G	G	G	G	A	G	A	G	G	G	G	G	G	G
491716	T	A	T	T	T	T	T	T	T	A	T	T	T	T	T	T	A	T	T	T	T	T	T	T	T	T
491968	G	A	G	G	G	G	G	G	G	A	G	A	A	A	A	A	A	A	A	A	A	A	A	A	A	A
493149	G	A	G	G	G	G	G	G	A	G	G	G	G	G	G	G	A	G	G	G	G	G	G	G	G	G
499395	A	G	A	A	A	A	A	A	A	A	A	A	A	A	G	A	A	A	A	A	A	A	A	A	A	A
502621	G	A	G	G	G	G	G	G	G	G	G	G	A	A	G	G	A	G	G	G	G	G	G	G	G	G
507765	A	G	A	A	A	A	A	A	A	A	A	A	G	A	A	A	A	A	A	A	A	A	A	A	A	A
509234	G	A	G	G	G	G	G	G	G	G	G	G	G	G	G	G	A	G	G	A	G	G	G	G	G	G
510823	C	T	C	C	C	C	C	C	C	T	C	C	C	C	C	C	A	C	C	C	C	C	C	C	C	C
517727	G	T	G	G	G	G	G	G	G	G	G	G	G	G	G	G	A	G	G	G	G	G	G	G	T	G
533105	G	A	G	G	G	G	G	A	G	G	G	G	G	G	G	G	A	G	G	G	G	G	G	G	G	G
540411	G	A	G	G	G	G	G	G	G	G	G	G	A	G	G	G	A	G	G	G	G	G	G	G	G	G
554002	A	T	A	A	A	A	A	A	A	A	A	T	T	T	T	T	A	T	T	T	T	T	T	T	T	T
563881	C	T	C	C	C	C	C	C	C	C	C	C	C	C	C	C	A	C	C	C	C	C	C	C	T	C
572276	T	C	T	T	T	T	C	T	T	T	T	T	T	T	T	T	A	T	T	T	T	T	T	T	T	T
572975	G	T	G	G	G	G	T	G	G	G	G	G	G	G	G	G	A	G	G	G	G	G	G	G	G	G
576272	A	C	A	C	A	A	A	A	A	A	A	A	A	A	A	A	A	A	A	A	A	A	A	A	A	A
576483	G	A	G	G	G	G	G	G	G	G	G	G	G	G	G	G	A	G	G	A	G	A	A	G	G	G
579846	A	C	A	A	A	A	A	C	A	A	A	A	A	A	A	A	A	A	A	A	A	A	A	A	A	A
583855	G	A	G	G	G	G	G	G	G	G	G	A	G	G	G	G	A	G	G	G	G	G	G	G	G	G
584517	T	C	T	T	T	T	T	T	C	T	T	T	T	T	T	T	A	T	T	T	T	T	T	T	T	T
587625	G	T	G	G	G	G	G	G	G	G	G	G	T	T	G	G	A	G	G	G	G	G	G	G	G	G
591179	C	A	C	C	C	C	C	C	C	C	C	A	C	C	C	C	A	C	C	C	C	C	C	C	C	C
604548	G	A	G	G	G	G	A	G	G	G	G	G	G	G	G	G	A	G	G	G	G	G	G	G	G	G
614565	A	T	A	A	A	A	A	A	A	A	A	A	A	A	T	A	A	A	A	A	A	A	A	A	A	A
616709	G	T	G	G	G	G	G	G	G	T	G	G	G	G	G	G	A	G	G	G	G	G	G	G	G	G
619256	G	A	G	G	G	G	G	G	G	G	G	G	A	A	G	G	A	G	G	G	G	G	G	G	G	G
620766	T	G	T	G	G	G	G	G	G	G	G	G	G	G	G	G	A	G	G	G	G	G	G	G	G	G
631690	A	G	A	A	A	A	A	A	A	G	A	A	A	A	A	A	A	A	A	A	A	A	A	A	A	A
633997	C	T	C	T	C	C	C	C	C	C	C	C	C	C	C	C	A	C	C	C	C	C	C	C	C	C
634085	G	A	G	A	G	G	G	G	G	G	G	G	G	G	G	G	A	G	G	G	G	G	G	G	G	G
636629	C	T	C	C	C	C	C	C	C	C	C	C	C	C	C	C	A	C	C	C	C	C	C	C	C	C
638784	C	T	C	C	C	C	C	C	C	C	C	C	C	C	C	C	A	T	C	C	C	C	C	C	C	C
647177	G	A	G	G	G	G	G	G	G	A	G	G	G	G	G	G	A	G	G	G	G	G	G	G	G	G
650519	C	T	C	C	C	C	C	C	C	C	C	C	C	C	C	C	A	C	C	C	C	C	C	C	C	C
654111	A	G	A	A	A	A	A	A	A	A	A	A	G	A	A	A	A	A	A	A	A	A	A	A	A	A
655585	G	A	G	G	G	G	G	G	G	A	G	G	G	G	G	G	A	G	G	G	G	G	G	G	G	G
656314	G	A	G	G	G	G	G	G	G	G	G	G	G	G	G	A	A	G	G	G	G	G	G	G	G	G
656446	C	T	C	C	C	C	C	C	C	T	C	C	C	C	C	C	A	C	C	C	C	C	C	C	C	C
657876	C	T	C	C	C	C	C	C	C	C	C	T	C	C	C	C	A	C	C	C	C	C	C	C	C	C
660142	T	C	T	T	T	T	T	T	T	C	T	C	C	C	C	C	A	C	C	C	C	C	C	C	C	C
667884	G	T	G	G	G	G	G	G	G	G	T	G	G	G	G	G	A	G	G	G	G	G	G	G	G	G
670369	C	A	C	C	C	C	C	C	C	C	C	C	A	C	C	C	A	C	C	C	C	C	C	C	C	C
670407	G	A	G	G	G	G	G	G	G	G	G	A	G	G	G	G	A	G	G	G	G	G	G	G	G	G
674511	G	A	G	G	G	G	G	G	G	G	G	G	G	A	G	G	A	G	G	G	G	G	G	G	G	G
674972	A	G	A	A	A	A	A	A	A	A	A	A	G	G	A	A	A	A	A	A	A	A	A	A	A	A
680591	C	T	C	C	C	C	C	C	C	C	C	C	C	C	C	C	A	C	C	C	T	C	C	C	C	C
685859	C	T	C	C	C	C	C	C	C	C	C	T	C	C	C	C	A	C	C	C	C	C	C	C	C	C
688818	A	G	A	A	A	A	A	A	A	A	A	A	A	A	A	A	A	A	G	A	A	A	A	A	A	A
689867	T	C	T	C	C	C	C	C	C	C	C	C	C	C	C	C	A	C	C	C	C	C	C	C	C	C
691679	T	G	T	T	T	T	G	T	T	T	T	T	T	T	T	T	A	T	T	T	T	T	T	T	T	T
697478	G	A	G	G	G	G	G	G	G	A	G	G	G	G	G	G	A	G	G	G	G	G	G	G	G	G
699454	T	C	T	C	C	C	C	C	C	C	C	C	C	C	C	C	A	C	C	C	C	C	C	C	C	C
706345	G	A	G	G	G	G	G	G	G	G	G	G	A	G	G	G	A	G	G	G	G	G	G	G	G	G
714369	G	T	G	G	G	G	G	G	G	G	G	T	T	T	T	T	A	T	T	T	T	T	T	T	T	T
717104	C	T	C	C	T	T	C	C	T	C	C	C	C	C	C	C	A	C	C	C	C	C	C	C	C	C
721069	T	C	T	T	T	T	T	T	T	T	T	T	C	C	T	T	A	T	T	T	T	T	T	T	T	T
721196	G	T	G	G	G	G	G	G	G	G	G	G	T	G	G	G	A	G	G	G	G	G	G	G	G	G
724489	A	C	A	A	A	A	A	A	A	A	A	A	C	C	A	A	A	A	A	A	A	A	A	A	A	A
725872	T	G	T	T	T	T	T	T	T	T	G	T	T	T	T	T	A	T	T	T	T	T	T	T	T	T
727024	C	T	C	C	C	C	C	C	T	C	C	C	C	C	C	C	A	C	C	C	C	C	C	C	C	C
729244	C	T	C	C	C	C	C	C	C	C	C	C	C	C	C	C	A	C	T	C	C	C	C	C	C	C
729573	G	T	G	G	G	G	G	G	G	G	G	G	T	T	G	G	A	G	G	G	G	G	G	G	G	G
737681	G	A	G	G	G	G	G	G	G	G	G	G	G	G	G	G	A	A	G	G	G	G	G	G	G	G
748005	C	T	C	T	C	C	C	C	C	C	C	C	C	C	C	C	A	C	C	C	C	C	C	C	C	C
756044	G	A	G	G	G	G	G	G	G	G	G	G	G	G	G	G	A	G	G	G	G	G	G	G	A	G
764908	T	C	T	T	T	T	T	T	T	T	T	T	C	T	T	T	A	T	T	T	T	T	T	T	T	T
769702	A	G	A	A	A	A	A	A	A	A	A	A	A	A	A	A	A	G	A	A	A	A	A	A	A	A
782328	G	A	G	G	G	G	G	G	G	G	G	G	G	A	G	G	A	G	G	G	G	G	G	G	G	G
784988	A	G	A	A	A	A	A	A	A	A	A	A	G	A	A	A	A	A	A	A	A	A	A	A	A	A
787246	A	T	A	T	T	T	T	T	T	T	T	T	T	T	T	T	A	T	T	T	T	T	T	T	T	T
787960	G	A	G	G	G	G	G	G	G	G	G	G	A	G	G	G	A	G	G	G	G	G	G	G	G	G
798726	C	T	C	C	C	C	T	C	C	C	C	C	C	C	C	C	A	C	C	C	C	C	C	C	C	C
800886	C	T	C	C	C	C	C	C	C	C	C	C	C	C	C	C	A	T	C	C	C	C	C	C	C	C
808030	G	A	G	G	G	G	G	G	G	G	G	A	G	G	G	G	A	G	G	G	G	G	G	G	G	G
808353	C	T	C	C	C	C	C	C	C	C	C	C	C	C	T	C	A	C	C	T	C	T	T	T	C	C
816296	G	A	G	A	G	G	G	G	G	G	G	G	G	G	G	G	A	G	G	G	G	G	G	G	G	G
818709	T	G	T	T	T	T	T	T	T	T	T	T	G	G	T	T	A	T	T	T	T	T	T	T	T	T
832062	T	C	T	T	T	T	T	T	T	T	T	T	C	T	T	T	A	T	T	T	T	T	T	T	T	T
840457	C	T	C	C	C	C	C	C	C	C	C	C	C	C	C	C	A	C	T	C	C	C	C	C	C	C
841134	C	T	C	C	C	C	C	C	C	C	C	C	C	C	C	T	A	C	C	C	C	C	C	C	C	C
847762	G	A	G	G	G	G	G	G	G	G	G	G	G	G	G	G	A	G	G	G	G	G	G	G	A	G
892965	T	G	T	T	T	T	T	T	G	T	T	T	T	T	T	T	A	T	T	T	T	T	T	T	T	T
902202	C	T	C	C	C	C	C	C	C	C	C	C	C	C	C	C	A	C	T	C	C	C	C	C	C	C
903686	G	A	G	G	G	G	G	G	G	G	G	G	G	G	G	G	A	G	G	A	G	G	G	G	G	G

## Sheet: Table S4
Table S4. Summary information of NGS data
		PacBio						illumina
Strain	Sequencer	Number of reads	N50 read length	Mean reads length	Mapped reads	Average Refference coverage		Number of raw reads (paird-end)	Number of processed reads (paird-end)	Number of chDNA mapped reads	% of chDNA mapped reads
MYK1 clone G3	PacBio+MiSeq	68915	15150	10524	66124	405.29		2397702	2348930	213973	18.22
Y14T18	PacBio+HiSeq	29313	24100	17683	28210	373.02		55828192	55828192	18756550	67.19
tHM16w clone 2-D	PacBio+HiSeq	33949	24783	19133	32791	311.68		49630914	49410328	13256008	53.66

## Sheet: Table S5
Table S5. Summary information of NGS data
Strain	Sequencer	Number of raw reads (paird-end)	processed reads (paird-end)	Contig	Number of Scaffolds (> 1Kb)	Number of Scaffolds (chDNA)	Total length of Scaffold (chDNA)
HT31T	MiSeq	292268	284134	383	49	5	904768
HT24	MiSeq	287976	277968	531	61	1	905110
HK004	MiSeq	304480	296778	491	68	1	904107
NB103/1	MiSeq	282580	276042	543	64	1	904417
MYK2	MiSeq	500000	486732	439	76	1	904994
MYK3	MiSeq	275236	261154	604	68	2	904430
MYK4	MiSeq	234200	227568	552	70	3	904413
MYK5	MiSeq	202804	198148	818	63	3	904906
M12C4	MiSeq	261610	254250	615	77	1	904636
M15A8 clone C7	MiSeq	228762	223486	906	86	3	904308
M20E6	MiSeq	240108	235062	661	79	2	904755
Y14T1	MiSeq	239022	232678	589	61	2	904930
Y15T1 clone 13	MiSeq	233488	227834	517	60	3	904566

## Sheet: Table S6
Table S6. List of the tick mt-rrs sequences used in this study.
Species	Country	location	Group	Strain ID	Accession No.	Reference
Ixodes persulcatus	Japan	Hokkaido	Iper_HK	Iper-B	AB819249	Takano et al., 2014a
				Iper-C	AB819250
				Iper-F	AB819253
				Iper-G	LC597322
				Iper-H	LC597323
		Honshu	Iper_HS	Iper-A	AB819248	Takano et al., 2014a
				Iper-B	AB819249
				Iper-C	AB819250
				Iper-D	AB819251
				Iper-E	AB819252
	Mongolia	Selenge	Iper_MO	Iper-C	AB819250	Iwabu-Itoh et al., 2017
	Russia	NothUral	Iper_RU	IPr_028_NU	KC688339
				IPr_036_NU	KC688340
				IPr_045_NU	KC688341
		Omsk		Om-70/1_Ip	MH790199
				Om-82_Ip	MH790200
				Om-83_Ip	MH790201
				Om-132/2_Ip	MH790202
Ixodes pavlovskyi	Japan	Hokkaido	Ipav_HK	Ipav-A	AB819245	Takano et al., 2014a
				Ipav-B	AB819246
				Ipav-C	AB819247
Ixodes ricinus	Germany		Iric_EU	BaWa15652	KY569420
				BaWa15653	KY569421
		Munich		DE9	GU074605	Noureddine et al., 2011
		Berlin		RIC1	U14154	Caporale et al., 1995
		Berlin		RIC2	U14155
	Belgium			ITGLriccl1	KJ414456
				ITGLriccl2	KJ414457
	France	Calais		FR28	GU074615	Noureddine et al., 2011
		Urbeis		FR29	GU074616
		Alençon		FR36	GU074623
		Verdun		FR37	GU074624
		Forêt de Barlin		FR38	GU074625
		Forêt de Bambach		FR39	GU074626
		Forêt du Gavre		FR58	GU074645
	The Netherland			NL8	GU074607
Ixodes scapularis	U.S.A.	Connecticut	Isca_US	1/F	HM116411	Humphrey et al., 2010
				23/A	HM116418
				2/D	HM116412
				34/H	HM116437
				SSCP A	AF309014	Qiu et al., 2002
				SSCP C	AF309015
				SSCP D	AF309022
				SSCP F	AF309018
				SSCP H	AF309028
				SSCP I	AF309021
				SSCP J	AF309026
		New York		SSCP B	AF309020
				SSCP E	AF309023
				SSCP G	AF309027
				SSCP NY2_11	AF309029
Ixodes pacificus	U.S.A.	California	Ipac_US	PAC1	U14150	Rick et al., 1995
				PAC2	U14151
				SSCP CA_1	AF309008	Qiu et al., 2002
				SSCP CA_2	AF309009
Ixodes ovatus	Japan	Honshu	Iova_HS	IO-A	AB819241	Takano et al., 2014a
				IO-B	AB819242
				IO-C	AB819243
				IO-D	AB819244
Haemaphysalis megaspinosa	Japan	Honshu	Hmeg_HS	Hmegaspi-A	AB819214	Takano et al., 2014a
				Hmegaspi-B	AB819215
				Hmegaspi-C	AB819216
				Hmegaspi-D	AB819216
